# Supplementary material for: Interferon Regulatory Factor 4 dose-dependently controls peripheral Treg cell differentiation and homeostasis by modulating chromatin accessibility in mice
Source: Front Immunol. 2025 Jul 14;16:1604888. doi: 10.3389/fimmu.2025.1604888 (PMC12302998; doi:10.3389/fimmu.2025.1604888)
Supplement: Supplementary file 1 [file Table1.xlsx]

## Sheet: Figure 1
A) FoxP3 naïve
One-way ANOVA	P Value	<0,0001	****
Tukey's multiple comparisons test	Mean Diff,	Summary	Adjusted P Value	Mean 1	Mean 2	n1	n2
WT vs. Het	2.148	**	0.0028	9.274	7.126	5	5
WT vs. KO	5.584	****	<0,0001	9.274	3.69	5	5
Het vs. KO	3.436	****	<0,0001	7.126	3.69	5	5
A) FoxP3 LmOVA
One-way ANOVA	P Value	<0,0001	****
Tukey's multiple comparisons test	Mean Diff,	Summary	Adjusted P Value	Mean 1	Mean 2	n1	n2
WT vs. Het	2.696	*	0.0158	11.48	8.787	12	9
WT vs. KO	6.098	****	<0,0001	11.48	5.384	12	12
Het vs. KO	3.403	**	0.0022	8.787	5.384	9	12
B) CD44+CD62L- naïve
One-way ANOVA	P Value	<0,0001	****
Tukey's multiple comparisons test	Mean Diff,	Summary	Adjusted P Value	Mean 1	Mean 2	n1	n2
WT vs. Het	6.2	**	0.0055	28.48	22.28	5	5
WT vs. KO	25.17	****	<0,0001	28.48	3.31	5	5
Het vs. KO	18.97	****	<0,0001	22.28	3.31	5	5
B) CD44 LmOVA
One-way ANOVA	P Value	<0,0001	****
Tukey's multiple comparisons test	Mean Diff,	Summary	Adjusted P Value	Mean 1	Mean 2	n1	n2
WT vs. Het	4.569	**	0.0052	21.59	17.02	12	9
WT vs. KO	18.64	****	<0,0001	21.59	2.953	12	12
Het vs. KO	14.07	****	<0,0001	17.02	2.953	9	12
C) Bcl-2
One-way ANOVA	P Value	<0,0001	****
Tukey's multiple comparisons test	Mean Diff,	Summary	Adjusted P Value	Mean 1	Mean 2	n1	n2
WT vs. Het	-76.2	ns	0.7399	1586	1662	5	5
WT vs. KO	-859.6	****	<0,0001	1586	2445	5	5
Het vs. KO	-783.4	****	<0,0001	1662	2445	5	5
C) Bcl-X
One-way ANOVA	P Value	<0,0001	****
Tukey's multiple comparisons test	Mean Diff,	Summary	Adjusted P Value	Mean 1	Mean 2	n1	n2
WT vs. Het	37.6	ns	0.9348	2302	2264	5	5
WT vs. KO	-606.4	***	0.0003	2302	2908	5	5
Het vs. KO	-644	***	0.0002	2264	2908	5	5
C) TCF-7
One-way ANOVA	P Value	0.0073	**
Tukey's multiple comparisons test	Mean Diff,	Summary	Adjusted P Value	Mean 1	Mean 2	n1	n2
WT vs. Het	-9.2	ns	0.9455	327.4	336.6	5	5
WT vs. KO	-101.6	*	0.0107	327.4	429	5	5
Het vs. KO	-92.4	*	0.019	336.6	429	5	5
D) ICOS
One-way ANOVA	P Value	0.0003	***
Tukey's multiple comparisons test	Mean Diff,	Summary	Adjusted P Value	Mean 1	Mean 2	n1	n2
WT vs. Het	0.5	ns	0.9578	14.4	13.9	5	5
WT vs. KO	9.442	***	0.0005	14.4	4.958	5	5
Het vs. KO	8.942	***	0.0008	13.9	4.958	5	5
D) CTLA-4
One-way ANOVA	P Value	<0,0001	****
Tukey's multiple comparisons test	Mean Diff,	Summary	Adjusted P Value	Mean 1	Mean 2	n1	n2
WT vs. Het	10.4	*	0.0157	61.04	50.64	5	5
WT vs. KO	25.16	****	<0,0001	61.04	35.88	5	5
Het vs. KO	14.76	**	0.0014	50.64	35.88	5	5
D) TIGIT
One-way ANOVA	P Value	<0,0001	****
Tukey's multiple comparisons test	Mean Diff,	Summary	Adjusted P Value	Mean 1	Mean 2	n1	n2
WT vs. Het	4.52	ns	0.1023	24.58	20.06	5	5
WT vs. KO	22.22	****	<0,0001	24.58	2.362	5	5
Het vs. KO	17.7	****	<0,0001	20.06	2.362	5	5
D) CCR6
One-way ANOVA	P Value	0.0003	***
Tukey's multiple comparisons test	Mean Diff,	Summary	Adjusted P Value	Mean 1	Mean 2	n1	n2
WT vs. Het	0.3665	ns	0.0752	1.794	1.428	5	4
WT vs. KO	0.864	***	0.0002	1.794	0.93	5	5
Het vs. KO	0.4975	*	0.0168	1.428	0.93	4	5
D) GITR
One-way ANOVA	P Value	0.027	*
Tukey's multiple comparisons test	Mean Diff,	Summary	Adjusted P Value	Mean 1	Mean 2	n1	n2
WT vs. Het	6.06	ns	0.1016	86.04	79.98	5	5
WT vs. KO	8.14	*	0.0263	86.04	77.9	5	5
Het vs. KO	2.08	ns	0.7252	79.98	77.9	5	5
D) ST2
One-way ANOVA	P Value	0.0003	***
Tukey's multiple comparisons test	Mean Diff,	Summary	Adjusted P Value	Mean 1	Mean 2	n1	n2
WT vs. Het	-0.906	ns	0.5928	8.028	8.934	5	5
WT vs. KO	5.616	***	0.0001	8.028	2.412	5	5
Het vs. KO	6.522	****	<0,0001	8.934	2.412	5	5
E) Helios
One-way ANOVA	P Value	0.0405	*
Tukey's multiple comparisons test	Mean Diff,	Summary	Adjusted P Value	Mean 1	Mean 2	n1	n2
WT vs. Het	-4.68	ns	0.3411	27.2	31.88	5	5
WT vs. KO	-9.3	*	0.0325	27.2	36.5	5	5
Het vs. KO	-4.62	ns	0.3497	31.88	36.5	5	5

## Sheet: Figure 2
B) FoxP3	naive		LmOVA
Paired t test	"fl/fl vs. fl/GFP"	"-/fl vs. -/GFP"	"fl/fl vs. +/GFP"	"-/fl vs. -/GFP"
P value	<0,0001	0.0055	0.014	0.0041
P value summary	****	**	*	**
C) CD62L-CD44+	naive		LmOVA
Paired t test	"fl/fl vs. fl/GFP"	"-/fl vs. -/GFP"	"fl/fl vs. +/GFP"	"-/fl vs. -/GFP"
P value	<0,0001	0.0005	0.0283	0.0249
P value summary	****	***	*	*
D) MFI Bcl-2	naive		LmOVA
Paired t test	"fl/fl vs. fl/GFP"	"-/fl vs. -/GFP"	"fl/fl vs. +/GFP"	"-/fl vs. -/GFP"
P value	0.0369	0.0095	0.0002	0.0073
P value summary	*	**	***	**
D) MFI TCF7	naive		LmOVA
Paired t test	"fl/fl vs. fl/GFP"	"-/fl vs. -/GFP"	"fl/fl vs. +/GFP"	"-/fl vs. -/GFP"
P value	0.9224	0.0111	0.6548	0.0021
P value summary	ns	*	ns	**
D) MFI Bcl-X	naive		LmOVA
Paired t test	"fl/fl vs. fl/GFP"	"-/fl vs. -/GFP"	"fl/fl vs. +/GFP"	"-/fl vs. -/GFP"
P value	0.8314	0.003	0.2839	0.0548
P value summary	ns	**	ns	ns
E) ICOS	naive		LmOVA
Paired t test	"fl/fl vs. fl/GFP"	"-/fl vs. -/GFP"	"fl/fl vs. +/GFP"	"-/fl vs. -/GFP"
P value	0.6611	0.0793	0.0043	0.4102
P value summary	ns	ns	**	ns
E) CTLA-4	naive		LmOVA
Paired t test	"fl/fl vs. fl/GFP"	"-/fl vs. -/GFP"	"fl/fl vs. +/GFP"	"-/fl vs. -/GFP"
P value	<0,0001	<0,0001	<0,0001	<0,0001
P value summary	****	****	****	****
E) CCR6	naive		LmOVA
Paired t test	"fl/fl vs. fl/GFP"	"-/fl vs. -/GFP"	"fl/fl vs. +/GFP"	"-/fl vs. -/GFP"
P value	0.0778	0.1565	0.6219	0.0125
P value summary	ns	ns	ns	*
E) GITR	naive		LmOVA
Paired t test	"fl/fl vs. fl/GFP"	"-/fl vs. -/GFP"	"fl/fl vs. +/GFP"	"-/fl vs. -/GFP"
P value	<0,0001	0.021	0.0515	0.0181
P value summary	****	*	ns	*
E) TIGIT	naive		LmOVA
Paired t test	"fl/fl vs. fl/GFP"	"-/fl vs. -/GFP"	"fl/fl vs. +/GFP"	"-/fl vs. -/GFP"
P value	<0,0001	0.0048	0.0001	0.0331
P value summary	****	**	***	*
E) ST2	naive		LmOVA
Paired t test	"fl/fl vs. fl/GFP"	"-/fl vs. -/GFP"	"fl/fl vs. +/GFP"	"-/fl vs. -/GFP"
P value	0.0031	0.1099	0.1704	0.8536
P value summary	**	ns	ns	ns

## Sheet: Figure 2 ANOVA
B) FoxP3 naive
One-way ANOVA	P-Value	<0,0001	****
Tukey's multiple comparisons test	Mean Diff,	Summary	Adjusted P Value	Mean 1	Mean 2	n1	n2
fl/fl vs. fl/GFP	11.45	****	<0,0001	26.77	15.32	12	12
fl/fl vs. -/fl	10.19	****	<0,0001	26.77	16.58	12	12
fl/fl vs. -/GFP	14.65	****	<0,0001	26.77	12.12	12	12
fl/GFP vs. -/fl	-1.253	ns	0.924	15.32	16.58	12	12
fl/GFP vs. -/GFP	3.203	ns	0.3928	15.32	12.12	12	12
-/fl vs. -/GFP	4.457	ns	0.1345	16.58	12.12	12	12
B) FoxP3 LmOVA
One-way ANOVA	P-Value	0.0002	***
Tukey's multiple comparisons test	Mean Diff,	Summary	Adjusted P Value	Mean 1	Mean 2	n1	n2
fl/fl vs. fl/GFP	8.239	*	0.0112	20.31	12.07	8	8
fl/fl vs. -/fl	6.668	ns	0.0504	20.31	13.65	8	8
fl/fl vs. -/GFP	12.83	****	<0,0001	20.31	7.483	8	8
fl/GFP vs. -/fl	-1.571	ns	0.9172	12.07	13.65	8	8
fl/GFP vs. -/GFP	4.591	ns	0.2602	12.07	7.483	8	8
-/fl vs. -/GFP	6.163	ns	0.0784	13.65	7.483	8	8
C) CD44+CD62L- naive
One-way ANOVA	P-Value	<0,0001	****
Tukey's multiple comparisons test	Mean Diff,	Summary	Adjusted P Value	Mean 1	Mean 2	n1	n2
fl/fl vs. fl/GFP	11.49	*	0.0308	84.24	72.75	13	13
fl/fl vs. -/fl	24.27	****	<0,0001	84.24	59.97	13	13
fl/fl vs. -/GFP	36.48	****	<0,0001	84.24	47.75	13	13
fl/GFP vs. -/fl	12.78	*	0.0122	72.75	59.97	13	13
fl/GFP vs. -/GFP	24.99	****	<0,0001	72.75	47.75	13	13
-/fl vs. -/GFP	12.22	*	0.0185	59.97	47.75	13	13
C) CD44+CD62L- LmOVA
One-way ANOVA	P-Value	<0,0001	****
Tukey's multiple comparisons test	Mean Diff,	Summary	Adjusted P Value	Mean 1	Mean 2	n1	n2
fl/fl vs. fl/GFP	6	ns	0.8269	82.6	76.6	10	10
fl/fl vs. -/fl	27.21	**	0.0023	82.6	55.39	10	10
fl/fl vs. -/GFP	35.76	****	<0,0001	82.6	46.84	10	10
fl/GFP vs. -/fl	21.21	*	0.0225	76.6	55.39	10	10
fl/GFP vs. -/GFP	29.76	***	0.0008	76.6	46.84	10	10
-/fl vs. -/GFP	8.55	ns	0.6181	55.39	46.84	10	10
D) MFI Bcl-2 naive
One-way ANOVA	P-Value	0.0523	ns
Tukey's multiple comparisons test	Mean Diff,	Summary	Adjusted P Value	Mean 1	Mean 2	n1	n2
fl/fl vs. fl/GFP	-147.5	ns	0.8955	856	1003	14	13
fl/fl vs. -/fl	9.5	ns	>0,9999	856	846.5	14	14
fl/fl vs. -/GFP	-401.2	ns	0.1039	856	1257	14	14
fl/GFP vs. -/fl	157	ns	0.8723	1003	846.5	13	14
fl/GFP vs. -/GFP	-253.8	ns	0.5343	1003	1257	13	14
-/fl vs. -/GFP	-410.7	ns	0.0909	846.5	1257	14	14
D) MFI Bcl-2 LmOVA
One-way ANOVA	P-Value	0.0421	*
Tukey's multiple comparisons test	Mean Diff,	Summary	Adjusted P Value	Mean 1	Mean 2	n1	n2
fl/fl vs. fl/GFP	-210.1	ns	0.3223	564.7	774.8	10	10
fl/fl vs. -/fl	48.6	ns	0.9779	564.7	516.1	10	10
fl/fl vs. -/GFP	-250.1	ns	0.185	564.7	814.8	10	10
fl/GFP vs. -/fl	258.7	ns	0.1621	774.8	516.1	10	10
fl/GFP vs. -/GFP	-40	ns	0.9874	774.8	814.8	10	10
-/fl vs. -/GFP	-298.7	ns	0.0833	516.1	814.8	10	10
D) MFI TCF7 naive
One-way ANOVA	P-Value	0.0042	**
Tukey's multiple comparisons test	Mean Diff,	Summary	Adjusted P Value	Mean 1	Mean 2	n1	n2
fl/fl vs. fl/GFP	-6.558	ns	0.9994	132.2	138.8	10	9
fl/fl vs. -/fl	-17.08	ns	0.9723	132.2	149.3	10	10
fl/fl vs. -/GFP	-101.1	**	0.0063	132.2	233.3	10	10
fl/GFP vs. -/fl	-10.52	ns	0.996	138.8	149.3	9	10
fl/GFP vs. -/GFP	-94.52	*	0.0156	138.8	233.3	9	10
-/fl vs. -/GFP	-84	*	0.0329	149.3	233.3	10	10
D) MFI TCF7 LmOVA
One-way ANOVA	P-Value	0.0479	*
Tukey's multiple comparisons test	Mean Diff,	Summary	Adjusted P Value	Mean 1	Mean 2	n1	n2
fl/fl vs. fl/GFP	-15.93	ns	0.9803	146.4	162.3	10	10
fl/fl vs. -/fl	0.56	ns	>0,9999	146.4	145.9	10	10
fl/fl vs. -/GFP	-107.9	ns	0.0714	146.4	254.3	10	9
fl/GFP vs. -/fl	16.49	ns	0.9783	162.3	145.9	10	10
fl/GFP vs. -/GFP	-91.99	ns	0.1538	162.3	254.3	10	9
-/fl vs. -/GFP	-108.5	ns	0.0694	145.9	254.3	10	9
D) MFI Bcl-X naive
One-way ANOVA	P-Value	0.4717	ns
Tukey's multiple comparisons test	Mean Diff,	Summary	Adjusted P Value	Mean 1	Mean 2	n1	n2
fl/fl vs. fl/GFP	-32	ns	>0,9999	3459	3491	14	14
fl/fl vs. -/fl	-67.79	ns	0.9997	3459	3527	14	14
fl/fl vs. -/GFP	-543.2	ns	0.6114	3459	4003	14	13
fl/GFP vs. -/fl	-35.79	ns	>0,9999	3491	3527	14	14
fl/GFP vs. -/GFP	-511.2	ns	0.6644	3491	4003	14	13
-/fl vs. -/GFP	-475.4	ns	0.7218	3527	4003	14	13
D) MFI Bcl-X LmOVA
One-way ANOVA	P-Value	0.7711	ns
Tukey's multiple comparisons test	Mean Diff,	Summary	Adjusted P Value	Mean 1	Mean 2	n1	n2
fl/fl vs. fl/GFP	-161.7	ns	0.9971	3069	3231	10	10
fl/fl vs. -/fl	-174	ns	0.9964	3069	3243	10	10
fl/fl vs. -/GFP	-790.7	ns	0.7598	3069	3860	10	10
fl/GFP vs. -/fl	-12.3	ns	>0,9999	3231	3243	10	10
fl/GFP vs. -/GFP	-629	ns	0.862	3231	3860	10	10
-/fl vs. -/GFP	-616.7	ns	0.8688	3243	3860	10	10
E) MFI ICOS naive
One-way ANOVA	P-Value	<0,0001	****
Tukey's multiple comparisons test	Mean Diff,	Summary	Adjusted P Value	Mean 1	Mean 2	n1	n2
fl/fl vs. fl/GFP	1.638	ns	0.9579	14.96	13.32	12	12
fl/fl vs. -/fl	9.369	**	0.002	14.96	5.59	12	12
fl/fl vs. -/GFP	11.34	***	0.0001	14.96	3.623	12	12
fl/GFP vs. -/fl	7.732	*	0.0159	13.32	5.59	12	12
fl/GFP vs. -/GFP	9.698	**	0.0013	13.32	3.623	12	12
-/fl vs. -/GFP	1.967	ns	0.9206	5.59	3.623	12	12
E) MFI ICOS LmOVA
One-way ANOVA	P-Value	0.0069	**
Tukey's multiple comparisons test	Mean Diff,	Summary	Adjusted P Value	Mean 1	Mean 2	n1	n2
fl/fl vs. fl/GFP	7.88	ns	0.1243	18.68	10.8	8	8
fl/fl vs. -/fl	10.76	*	0.0201	18.68	7.923	8	8
fl/fl vs. -/GFP	12.1	**	0.0077	18.68	6.574	8	8
fl/GFP vs. -/fl	2.875	ns	0.8369	10.8	7.923	8	8
fl/GFP vs. -/GFP	4.224	ns	0.6146	10.8	6.574	8	8
-/fl vs. -/GFP	1.349	ns	0.9791	7.923	6.574	8	8
E) CTLA-4 naive
One-way ANOVA	P-Value	<0,0001	****
Tukey's multiple comparisons test	Mean Diff,	Summary	Adjusted P Value	Mean 1	Mean 2	n1	n2
fl/fl vs. fl/GFP	21.2	***	0.0002	64.81	43.61	14	14
fl/fl vs. -/fl	17.93	**	0.0021	64.81	46.88	14	14
fl/fl vs. -/GFP	31.49	****	<0,0001	64.81	33.31	14	14
fl/GFP vs. -/fl	-3.271	ns	0.9535	43.61	46.88	14	14
fl/GFP vs. -/GFP	10.29	ns	0.1803	43.61	33.31	14	14
-/fl vs. -/GFP	13.56	*	0.0351	46.88	33.31	14	14
E) CTLA4- LmOVA
One-way ANOVA	P-Value	<0,0001	****
Tukey's multiple comparisons test	Mean Diff,	Summary	Adjusted P Value	Mean 1	Mean 2	n1	n2
fl/fl vs. fl/GFP	20.55	**	0.007	69.54	48.99	10	10
fl/fl vs. -/fl	16.8	*	0.0353	69.54	52.74	10	10
fl/fl vs. -/GFP	31.29	****	<0,0001	69.54	38.25	10	10
fl/GFP vs. -/fl	-3.75	ns	0.9202	48.99	52.74	10	10
fl/GFP vs. -/GFP	10.74	ns	0.2823	48.99	38.25	10	10
-/fl vs. -/GFP	14.49	ns	0.0854	52.74	38.25	10	10
E) CCR6 naive
One-way ANOVA	P-Value	<0,0001	****
Tukey's multiple comparisons test	Mean Diff,	Summary	Adjusted P Value	Mean 1	Mean 2	n1	n2
fl/fl vs. fl/GFP	-2.185	ns	0.4252	8.456	10.64	14	14
fl/fl vs. -/fl	6.224	***	0.0003	8.456	2.232	14	14
fl/fl vs. -/GFP	7.34	****	<0,0001	8.456	1.115	14	13
fl/GFP vs. -/fl	8.409	****	<0,0001	10.64	2.232	14	14
fl/GFP vs. -/GFP	9.525	****	<0,0001	10.64	1.115	14	13
-/fl vs. -/GFP	1.117	ns	0.8679	2.232	1.115	14	13
E) CCR6 LmOVA
One-way ANOVA	P-Value	<0,0001	****
Tukey's multiple comparisons test	Mean Diff,	Summary	Adjusted P Value	Mean 1	Mean 2	n1	n2
fl/fl vs. fl/GFP	-0.97	ns	0.9199	8.819	9.789	9	9
fl/fl vs. -/fl	7.15	***	0.0003	8.819	1.669	9	9
fl/fl vs. -/GFP	8.529	****	<0,0001	8.819	0.29	9	7
fl/GFP vs. -/fl	8.12	****	<0,0001	9.789	1.669	9	9
fl/GFP vs. -/GFP	9.499	****	<0,0001	9.789	0.29	9	7
-/fl vs. -/GFP	1.379	ns	0.8329	1.669	0.29	9	7
E) GITR naive
One-way ANOVA	P-Value	<0,0001	****
Tukey's multiple comparisons test	Mean Diff,	Summary	Adjusted P Value	Mean 1	Mean 2	n1	n2
fl/fl vs. fl/GFP	12.18	ns	0.0534	77.88	65.7	13	13
fl/fl vs. -/fl	18.27	**	0.0014	77.88	59.61	13	13
fl/fl vs. -/GFP	26.82	****	<0,0001	77.88	51.06	13	13
fl/GFP vs. -/fl	6.092	ns	0.5565	65.7	59.61	13	13
fl/GFP vs. -/GFP	14.64	*	0.0138	65.7	51.06	13	13
-/fl vs. -/GFP	8.546	ns	0.264	59.61	51.06	13	13
E) GITR LmOVA
One-way ANOVA	P-Value	0.0081	**
Tukey's multiple comparisons test	Mean Diff,	Summary	Adjusted P Value	Mean 1	Mean 2	n1	n2
fl/fl vs. fl/GFP	12.31	ns	0.3456	72.3	59.99	10	10
fl/fl vs. -/fl	16.28	ns	0.1345	72.3	56.02	10	10
fl/fl vs. -/GFP	26.73	**	0.0043	72.3	45.57	10	10
fl/GFP vs. -/fl	3.97	ns	0.9476	59.99	56.02	10	10
fl/GFP vs. -/GFP	14.42	ns	0.2161	59.99	45.57	10	10
-/fl vs. -/GFP	10.45	ns	0.4886	56.02	45.57	10	10
E) TIGIT naive
One-way ANOVA	P-Value	<0,0001	****
Tukey's multiple comparisons test	Mean Diff,	Summary	Adjusted P Value	Mean 1	Mean 2	n1	n2
fl/fl vs. fl/GFP	17.73	****	<0,0001	35.16	17.43	13	13
fl/fl vs. -/fl	24.46	****	<0,0001	35.16	10.7	13	13
fl/fl vs. -/GFP	27.59	****	<0,0001	35.16	7.57	13	13
fl/GFP vs. -/fl	6.728	ns	0.1008	17.43	10.7	13	13
fl/GFP vs. -/GFP	9.858	**	0.0064	17.43	7.57	13	13
-/fl vs. -/GFP	3.131	ns	0.6948	10.7	7.57	13	13
E) TIGIT LmOVA
One-way ANOVA	P-Value	<0,0001	****
Tukey's multiple comparisons test	Mean Diff,	Summary	Adjusted P Value	Mean 1	Mean 2	n1	n2
fl/fl vs. fl/GFP	18.79	**	0.0072	39.46	20.67	10	10
fl/fl vs. -/fl	26.09	***	0.0002	39.46	13.37	10	9
fl/fl vs. -/GFP	30.17	****	<0,0001	39.46	9.291	10	9
fl/GFP vs. -/fl	7.305	ns	0.5577	20.67	13.37	10	9
fl/GFP vs. -/GFP	11.38	ns	0.1886	20.67	9.291	10	9
-/fl vs. -/GFP	4.077	ns	0.8895	13.37	9.291	9	9
E) ST2 naive
One-way ANOVA	P-Value	<0,0001	****
Tukey's multiple comparisons test	Mean Diff,	Summary	Adjusted P Value	Mean 1	Mean 2	n1	n2
fl/fl vs. fl/GFP	6.905	ns	0.3028	26.25	19.35	14	14
fl/fl vs. -/fl	20.02	****	<0,0001	26.25	6.23	14	14
fl/fl vs. -/GFP	16	***	0.0009	26.25	10.26	14	14
fl/GFP vs. -/fl	13.12	**	0.008	19.35	6.23	14	14
fl/GFP vs. -/GFP	9.09	ns	0.1065	19.35	10.26	14	14
-/fl vs. -/GFP	-4.029	ns	0.7336	6.23	10.26	14	14
E) ST2 LmOVA
One-way ANOVA	P-Value	0.0009	***
Tukey's multiple comparisons test	Mean Diff,	Summary	Adjusted P Value	Mean 1	Mean 2	n1	n2
fl/fl vs. fl/GFP	11.43	ns	0.1572	28.49	17.06	10	10
fl/fl vs. -/fl	20.94	**	0.002	28.49	7.547	10	10
fl/fl vs. -/GFP	20.54	**	0.0024	28.49	7.949	10	10
fl/GFP vs. -/fl	9.513	ns	0.2952	17.06	7.547	10	10
fl/GFP vs. -/GFP	9.111	ns	0.3319	17.06	7.949	10	10
-/fl vs. -/GFP	-0.402	ns	0.9998	7.547	7.949	10	10

## Sheet: Figure 3
A) TGF-ß	unstim		stim
Paired t test	"+/flox vs. +/GFP"	"-/flox vs. -/GFP"	"+/flox vs. +/GFP"	"-/flox vs. -/GFP"
P value	0.0023	0.0022	<0,0001	0.001
P value summary	**	**	****	***
Significantly different (P < 0.05)?	Yes	Yes	Yes	Yes
One- or two-tailed P value?	Two-tailed	Two-tailed	Two-tailed	Two-tailed
t, df	t=4,680, df=7	t=5,089, df=6	t=9,857, df=7	t=5,965, df=6
Number of pairs	8	7	8	7
B) IL-2	unstim		stim
Paired t test	"+/flox vs. +/GFP"	"-/flox vs. -/GFP"	"+/flox vs. +/GFP"	"-/flox vs. -/GFP"
P value	0.0258	0.0082	<0,0001	<0,0001
P value summary	*	**	****	****
Significantly different (P < 0.05)?	Yes	Yes	Yes	Yes
One- or two-tailed P value?	Two-tailed	Two-tailed	Two-tailed	Two-tailed
t, df	t=2,820, df=7	t=3,875, df=6	t=9,895, df=7	t=10,62, df=6
Number of pairs	8	7	8	7
C) IFN-y	unstim		stim
Paired t test	"+/flox vs. +/GFP"	"-/flox vs. -/GFP"	"+/flox vs. +/GFP"	"-/flox vs. -/GFP"
P value	0.0575	0.0537	0.0006	<0,0001
P value summary	ns	ns	***	****
Significantly different (P < 0.05)?	No	No	Yes	Yes
One- or two-tailed P value?	Two-tailed	Two-tailed	Two-tailed	Two-tailed
t, df	t=2,269, df=7	t=2,394, df=6	t=5,920, df=7	t=13,81, df=6
Number of pairs	8	7	8	7

## Sheet: Figure 5
A) % CD901+ and CD90.2+
WT/Het	week 2 vs. week 32		Het/KO	week 2 vs. week 32
Unpaired t test			Unpaired t test
P value	0.1653		P value	0.162
P value summary	ns		P value summary	ns
B) % GFP+
Het	week 2 vs. week 32		KO	week 2 vs. week 32
Unpaired t test			Unpaired t test
P value	<0,0001		P value	0.0011
P value summary	****		P value summary	**
Organs (5C)
Two-way ANOVA	Ordinary
Alpha	0.05
Source of Variation	% of total variation	P value	P value summary	Significant?
Interaction	1.664	<0,0001	****	Yes
	Predicted (LS) mean diff	Summary	Adjusted P Value	Predicted (LS) mean 1	Predicted (LS) mean 2	n1	n2
MLN
+/fl vs. +/GFP	83.28	****	<0,0001	85.03	1.75	6	7
+/fl vs. -/fl	69.33	****	<0,0001	85.03	15.71	6	7
+/fl vs. -/GFP	84.92	****	<0,0001	85.03	0.1149	6	7
+/GFP vs. -/fl	-13.96	*	0.0117	1.75	15.71	7	7
+/GFP vs. -/GFP	1.635	ns	0.9837	1.75	0.1149	7	7
-/fl vs. -/GFP	15.59	**	0.0036	15.71	0.1149	7	7
blood
+/fl vs. +/GFP	66.67	****	<0,0001	67.7	1.026	9	10
+/fl vs. -/fl	37.02	****	<0,0001	67.7	30.68	9	9
+/fl vs. -/GFP	67.44	****	<0,0001	67.7	0.2629	9	7
+/GFP vs. -/fl	-29.65	****	<0,0001	1.026	30.68	10	9
+/GFP vs. -/GFP	0.7631	ns	0.9978	1.026	0.2629	10	7
-/fl vs. -/GFP	30.42	****	<0,0001	30.68	0.2629	9	7
bone marrow
+/fl vs. +/GFP	82.22	****	<0,0001	83.54	1.325	10	10
+/fl vs. -/fl	68.59	****	<0,0001	83.54	14.95	10	10
+/fl vs. -/GFP	83.36	****	<0,0001	83.54	0.1798	10	10
+/GFP vs. -/fl	-13.63	**	0.0021	1.325	14.95	10	10
+/GFP vs. -/GFP	1.145	ns	0.9903	1.325	0.1798	10	10
-/fl vs. -/GFP	14.77	***	0.0007	14.95	0.1798	10	10
colon
+/fl vs. +/GFP	76.15	****	<0,0001	77.08	0.928	9	10
+/fl vs. -/fl	55.27	****	<0,0001	77.08	21.81	9	9
+/fl vs. -/GFP	77.01	****	<0,0001	77.08	0.0657	9	10
+/GFP vs. -/fl	-20.88	****	<0,0001	0.928	21.81	10	9
+/GFP vs. -/GFP	0.8623	ns	0.9958	0.928	0.0657	10	10
-/fl vs. -/GFP	21.74	****	<0,0001	21.81	0.0657	9	10
kidney
+/fl vs. +/GFP	79.59	****	<0,0001	81.13	1.539	10	10
+/fl vs. -/fl	73.89	****	<0,0001	81.13	7.24	10	10
+/fl vs. -/GFP	81.03	****	<0,0001	81.13	0.0979	10	10
+/GFP vs. -/fl	-5.701	ns	0.4326	1.539	7.24	10	10
+/GFP vs. -/GFP	1.441	ns	0.981	1.539	0.0979	10	10
-/fl vs. -/GFP	7.142	ns	0.2338	7.24	0.0979	10	10
liver
+/fl vs. +/GFP	86.85	****	<0,0001	88.45	1.596	6	7
+/fl vs. -/fl	80.18	****	<0,0001	88.45	8.271	6	7
+/fl vs. -/GFP	88.41	****	<0,0001	88.45	0.03571	6	7
+/GFP vs. -/fl	-6.676	ns	0.4511	1.596	8.271	7	7
+/GFP vs. -/GFP	1.56	ns	0.9858	1.596	0.03571	7	7
-/fl vs. -/GFP	8.236	ns	0.2636	8.271	0.03571	7	7
lung
+/fl vs. +/GFP	79.07	****	<0,0001	80.09	1.019	10	10
+/fl vs. -/fl	61.28	****	<0,0001	80.09	18.81	10	10
+/fl vs. -/GFP	80	****	<0,0001	80.09	0.087	10	10
+/GFP vs. -/fl	-17.79	****	<0,0001	1.019	18.81	10	10
+/GFP vs. -/GFP	0.932	ns	0.9947	1.019	0.087	10	10
-/fl vs. -/GFP	18.72	****	<0,0001	18.81	0.087	10	10
spleen
+/fl vs. +/GFP	78.77	****	<0,0001	80.8	2.03	10	10
+/fl vs. -/fl	63.91	****	<0,0001	80.8	16.89	10	10
+/fl vs. -/GFP	80.51	****	<0,0001	80.8	0.286	10	10
+/GFP vs. -/fl	-14.86	***	0.0006	2.03	16.89	10	10
+/GFP vs. -/GFP	1.744	ns	0.9672	2.03	0.286	10	10
-/fl vs. -/GFP	16.6	****	<0,0001	16.89	0.286	10	10
D) Ki-67
Paired t test	"fl/fl vs. fl/GFP"	"-/fl vs. -/GFP"
P value	0.0529	<0,0001
P value summary	ns	****
E) PCNA
Paired t test	"fl/fl vs. fl/GFP"	"-/fl vs. -/GFP"
P value	0.1138	0.0263
P value summary	ns	*

## Sheet: Figure 6
C) MFI BTLA
Paired t test	"fl/fl vs. fl/GFP"	"-/fl vs. -/GFP"
P value	0.0126	<0,0001
P value summary	*	****

## Sheet: Figure 6 ANOVA
B) MFI BTLA
One-way ANOVA	P-Value	0.219	ns
Tukey's multiple comparisons test	Mean Diff,	Summary	Adjusted P Value	Mean 1	Mean 2	n1	n2
WT vs.Het	16.2	ns	0.9615	777.6	761.4	5	5
WT vs. KO	-88.4	ns	0.3436	777.6	866	5	5
Het vs. KO	-104.6	ns	0.2355	761.4	866	5	5
C) BTLA
One-way ANOVA	P-Value	0.001	**
Tukey's multiple comparisons test	Mean Diff,	Summary	Adjusted P Value	Mean 1	Mean 2	n1	n2
fl/fl vs. fl/GFP	-447.6	ns	0.2851	823.8	1271	14	14
fl/fl vs. -/fl	-11.07	ns	>0,9999	823.8	834.9	14	14
fl/fl vs. -/GFP	-928.7	**	0.0026	823.8	1753	14	14
fl/GFP vs. -/fl	436.6	ns	0.3064	1271	834.9	14	14
fl/GFP vs. -/GFP	-481.1	ns	0.2266	1271	1753	14	14
-/fl vs. -/GFP	-917.6	**	0.0029	834.9	1753	14	14

## Sheet: Suppl Figure 1
B) IRF4 MFI
One-way ANOVA	P Value	0.0088	**
Tukey's multiple comparisons test	Mean Diff,	Summary	Adjusted P Value	Mean 1	Mean 2	n1	n2
WT vs. Het	2.148	ns	0.0975	869.5	1238	6	6
WT vs. KO	5.584	ns	0.3836	869.5	644.5	6	6
Het vs. KO	3.436	**	0.007	1238	644.5	6	6

## Sheet: Suppl Figure 2
B) FoxP3+	"+/flox vs. -/flox"
Unpaired t test
P value	0.0452
P value summary	*
B) GFP+	"+/flox vs. -/flox"
Unpaired t test
P value	0.0122
P value summary	*
D) IRF4 MFI	"+/flox vs. +/GFP"	"-/flox vs. -/GFP"
Paired t test
P value	0.8301	0.2996
P value summary	ns	ns
E) CD44	"+/flox vs. +/GFP"	"-/flox vs. -/GFP"
Paired t test
P value	0.2811	<0,0001
P value summary	ns	****
E) Bcl-2 MFI	"+/flox vs. +/GFP"	"-/flox vs. -/GFP"
Paired t test
P value	0.0003	0.0013
P value summary	***	**

## Sheet: Suppl Figure 2 ANOVA
D) IRF4 MFI
One-way ANOVA	P-Value	0.142	ns
Tukey's multiple comparisons test	Mean Diff,	Summary	Adjusted P Value	Mean 1	Mean 2	n1	n2
WT (+/flox) vs. Het (+/GFP)	-24.8	ns	0.998	873.4	898.2	5	5
WT (+/flox) vs. Het (-/flox)	180.2	ns	0.5934	873.4	693.2	5	5
WT (+/flox) vs. KO (-/GFP)	276.8	ns	0.2466	873.4	596.6	5	5
Het (+/GFP) vs. Het (-/flox)	205	ns	0.4909	898.2	693.2	5	5
Het (+/GFP) vs. KO (-/GFP)	301.6	ns	0.1868	898.2	596.6	5	5
Het (-/flox) vs. KO (-/GFP)	96.6	ns	0.9027	693.2	596.6	5	5
E) CD44
One-way ANOVA	P-Value	<0,0001	****
Tukey's multiple comparisons test	Mean Diff,	Summary	Adjusted P Value	Mean 1	Mean 2	n1	n2
WT (+/flox) vs. Het (+/GFP)	1.383	ns	0.9296	25.31	23.92	9	9
WT (+/flox) vs. Het (-/flox)	6.422	ns	0.0815	25.31	18.88	9	6
WT (+/flox) vs. KO (-/GFP)	16.48	****	<0,0001	25.31	8.827	9	6
Het (+/GFP) vs. Het (-/flox)	5.039	ns	0.2247	23.92	18.88	9	6
Het (+/GFP) vs. KO (-/GFP)	15.1	****	<0,0001	23.92	8.827	9	6
Het (-/flox) vs. KO (-/GFP)	10.06	**	0.0069	18.88	8.827	6	6
E) Bcl-2 MFI
One-way ANOVA	P-Value	0.0002	***
Tukey's multiple comparisons test	Mean Diff,	Summary	Adjusted P Value	Mean 1	Mean 2	n1	n2
WT (+/flox) vs. Het (+/GFP)	-97.67	*	0.0363	365.2	462.8	6	6
WT (+/flox) vs. Het (-/flox)	33.5	ns	0.7437	365.2	331.7	6	6
WT (+/flox) vs. KO (-/GFP)	-124.5	**	0.0061	365.2	489.7	6	6
Het (+/GFP) vs. Het (-/flox)	131.2	**	0.0039	462.8	331.7	6	6
Het (+/GFP) vs. KO (-/GFP)	-26.83	ns	0.8483	462.8	489.7	6	6
Het (-/flox) vs. KO (-/GFP)	-158	***	0.0006	331.7	489.7	6	6

[truncated: 2 more sheets: Suppl Figure 3, Suppl Figure 4]
